# Supplementary material for: Chemical dissection of the cell cycle: probes for cell biology and anti-cancer drug development
Source: Cell Death Dis. 2014 Oct 16;5(10):e1462–. doi: 10.1038/cddis.2014.420 (PMC4237247; doi:10.1038/cddis.2014.420)
Supplement: Supplementary Table 2 [file cddis2014420x2.xls]

## Sheet: G1 inhibitor compounds
Molecule Name	G1 (%)	S (%)	G2/M (%)
STAUROSPORINE	86.65	5.4	3.24
ANTIBIOTIC A-23187	84.66	6.33	5.98
THAPSIGARGIN	81.52	7.22	9.52
5533298	80.16	10.01	9.04
5539882	80.09	11.16	8.66
Cycloheximide	77	6.83	11.83
5533590	75.49	8.06	15.79
T6129894	75.48	7.86	7.62
TYRPHOSTIN 9	75.08	8.81	12.33
5534012	74.6	7.7	17.26
5536507	74.44	8.85	16.54
5535604	73.86	11.24	14.35
Lasalocid sodium salt	73.86	8.33	16.75
ASN 06146780	73.32	11.17	8.67
T6015973	73.23	13.21	4.84
5535705	73.18	7.67	18.73
5533988	73.03	7.36	19.08
5930487	73.02	6.4	17.3
5766483	72.79	7.12	16.52
AG-879	72.26	8.95	16.77
T5980441	72.12	6.26	18.68
5477461	72.04	12.36	5.17
5326433	71.83	7.63	18.39
5473027	71.83	5.23	17.27
5535574	71.34	9.21	18.85
MS-100098	71.29	4.85	20.32
5217960	71.25	11.08	12.59
ASN 05113467	70.95	13.84	8.98
5872522	70.85	6.22	19.83
5483200	70.8	10	14.93
5113172	70.77	7.45	15.91
CANTHARIDIN	70.64	8.95	12.03
5534820	70.55	7.38	21.37
5965143	70.5	7.3	19
Clopamide	70.45	8.75	15.89
5521925	70.28	5.82	18.79
OUABAIN	70.08	14.96	12.24
Mitoxantrone dihydrochloride	69.99	6.2	0.73
5109999	69.88	7.36	17.54
5540446	69.81	9.44	18.34
ASN 05020618	69.79	8.71	17.33
MS-1504119	69.77	5.41	20.45
T5582150	69.72	11.27	13.91
SYN 15729982	69.55	7.24	18.1
5538514	69.52	9.8	18.78
5141964	69.47	7.55	20.5
5139225	69.45	4.86	23.68
ASN 04370299	69.38	7.84	18.7
5977410	69.33	8.32	20.04
5799878	69.31	8.38	19.48
6387623	69.31	8.05	20
T5679422	69.3	5.84	22.11
5900924	69.25	12.91	11.03
5238658	69.23	4.01	2.17
5481021	69.16	7.81	17.12
T5882433	69.12	8.66	17.31
5329672	69.08	10.86	17.79
ASN 04188216	69.08	9.69	18
T6000416	69.04	7.35	20.38
5531268	69.03	8.32	22.66
5934103	69.03	6.78	21.9
5237317	68.99	6.86	20.58
5486041	68.98	7.95	17.24
ASN 05543416	68.93	6.25	19.64
ASN 01248783	68.91	7.56	22.13
5169036	68.86	13.84	11.76
5531115	68.86	6.31	24.49
5478140	68.82	7.58	6.71
ASN 04371327	68.82	12.84	12.74

## Sheet: S inhibitor compounds
Molecule Name	G1 (%)	S (%)	G2/M (%)
5263673	33.33	40.1	23.11
5637419	38.34	37.95	22.1
5633444	32.23	36.76	28.53
5326427	34.68	36.09	24.84
5263179	39.83	36.01	19.5
5277720	46.39	35.55	18.96
5113467	45.5	34.88	14.44
5271226	38.8	34.6	22.68
5258415	42.29	34.33	20.06
5882637	41.53	33.49	20.58
5326508	47.26	32.86	17.05
5217961	42.13	32.71	20.81
5265134	45.39	32.6	18.16
ASN 05296076	33.07	32.5	27.11
5326601	48.26	32.38	16
5521731	43.47	32.03	21.01
5314555	42.54	31.91	19.84
5468672	42.93	31.85	18.73
5316794	44.88	31.78	17.02
5113192	36	31.67	27.67
5322097	51.41	31.09	13.19
5326552	45.22	30.96	19.65
5341759	42.79	30.74	23.96
5321896	43.79	30.67	20.54
5326485	50.91	30.46	16.21
5470473	42.65	30.18	23.75
5326439	50.22	30.13	16.5
5251333	39.82	30.09	22.41
5235788	41.44	29.95	25
5522271	44.72	29.47	22.29
5309022	48.31	29.45	19.02
MS-1504137	44.1	29.26	21.4
5557901	44.05	29.12	25.4
5113025	45.58	28.57	19.73
5280055	44.98	27.98	23.7
5248195	38.64	27.86	29.65
Mycophenolic acid	39.05	27.71	28.57
5105190	45.19	27.69	23.82
5630230	43.32	27.68	24.55
5283106	40.29	27.59	29.78
5367002	46.18	27.58	19.28
5113426	51.53	27.36	18.46
5113473	47.76	27.24	19.08
5326429	47.31	27.19	22.58
5326480	44.48	27	21.9
5202158	40.43	26.95	27.66
5549342	42.66	26.56	25.62
5269666	46.69	26.35	23.11
AEM 10366976	42.65	26.18	29.3
5647801	50.35	25.67	21.88
5261511	53.25	25.56	16.24
5558368	46.14	25.39	24.08
5280763	44.52	25.13	26.91
5113092	44.39	24.94	27.28
5326426	43.12	24.68	27.92
5571422	43.19	24.56	29.1
5475098	54.44	24.51	17.93
5230617	51.88	24.26	16.49
AST 6535886	45.14	24.24	14.51
5282041	50.76	24.16	18.35
5521810	47.95	23.91	26.16
5280696	47.34	23.79	25.68
5283733	49.93	23.73	19.1
AEM 11114671	43.02	23.72	30.54
5214106	43.88	23.69	24.48
5833476	41.85	23.53	30.92
AST 04023976	40.4	23.35	22.58
Clocortolone pivalate	43.17	23.19	30.12
5282786	57.02	23.12	16.03
5109873	53.16	23.04	20.33
AST 5923667	57.34	22.92	9.45
5646853	60.5	22.83	11.89
5338055	50.83	22.73	23.24
MS-1500497	44.99	22.45	27.55
5784218	41.82	22.34	27.92
5748010	55.91	22.3	16.96
5135701	56.55	22.29	17.25
5115087	43.55	22.28	30.29
5559829	47.72	22.13	25.86
T5650148	53.01	21.99	19.43
5715581	46.25	21.96	27.65
5213777	36.92	21.73	23.27
AST 6579687	46.77	21.71	8.81
5480930	44.1	21.61	22.86
5326431	56.65	21.52	18.2
5285729	57.73	21.41	15.47
5237037	58.61	21.37	12.32
5583777	66	21.27	8.72
5326444	54.49	21.26	19.46
Zalcitabine	45.06	21.23	29.76
5285492	53.79	21.21	17.84
5286750	46.99	21.12	26.71
5469824	45.98	21.1	26.71
5272683	54.81	21.04	19.7
MS-1501205	55.09	20.91	19.03
5249122	59.51	20.86	14.11
5647657	63.24	20.77	12.5
5582120	64.86	20.67	12.1
5728080	60.02	20.57	15.43
5194537	41.09	20.54	29.46
5706476	42.1	20.48	28.87
5637047	57.08	20.44	18.58
5785839	61.08	20.39	12.88
5651219	64.64	20.39	11.57
5216871	56.34	20.36	17.54
5469547	42.28	20.27	30.2
5787509	60.5	20.27	12.68
5628454	62.14	20.13	13.18
5113916	60.23	20.08	16.29
5571303	62.34	20.07	12.5
5584856	60.62	19.94	15.93
T5647189	51.93	19.89	24.46
5784161	62.06	19.89	13.54
5646842	59.33	19.86	17.1
5734926	61.04	19.81	12.32
AST 6351014	63.12	19.78	12.14
5240447	59.41	19.77	12.83
5308473	38.49	19.73	29.79
5739087	58.1	19.7	14.46
AST 6262748	63.46	19.69	11.03
5470618	58	19.68	16.17
5705556	61.39	19.68	15.07
5529982	49.58	19.66	26.4
5739569	64.18	19.64	10.54
5474928	51.15	19.56	26.12
5962947	44.64	19.54	27.97
AST 5588842	59.87	19.48	13.33
5655215	61.26	19.46	16.32
ASN 06956286	54.86	19.43	17.71
5100772	63.11	19.34	13.11
5647613	59.19	19.33	17.01
5750795	59.84	19.28	16.67
5774816	63.43	19.27	11.42
5785836	63.44	19.26	11.02
5272125	59.07	19.24	19
5734410	63.35	19.19	7.96
5735321	63.45	19.18	8.54
5243569	60.53	19.15	10.26
5225422	56.63	19.14	19.48
5636597	61.63	19.14	13.79
5787807	61.13	19.12	13.48
5784160	57.29	19.1	18.99
5213319	48.68	19.08	27.63
AST 6579789	55.86	19.05	11.36
5214364	56.75	19.04	19.79
5322407	48.03	19	27.29
5101992	63.47	18.97	12.39
5754551	63.21	18.97	12.39

## Sheet: G2-M inhibitor compounds
Molecule Name	G1/S (%)	G2/M (%)
5720020	15.0235	82.6291
5301107	13.3152	82.0652
ASN 05543441	14.1274	80.3324
ASN 05588708	14.8148	80.2469
ASN 05548624	17.0616	79.8578
T6137861	15.8046	79.023
5541673	13.5204	78.8265
5280344	17.2973	78.6487
5625039	15.6085	78.5714
T6144411	14.8276	78.2759
5326487	15.3584	78.157
5688246	15.6164	78.0822
5646967	14.321	78.0247
ASN 04393098	16.5948	78.0172
ASN 05546060	19.4139	77.6557
T6126001	15.4545	77.5758
5169083	18.4834	77.5671
AST 6351117	15.7778	77.5556
ASN 06954134	17.5589	77.5161
MS-1504410	16.0839	77.3893
T6108410	18.6441	77.2881
ASN 02563252	14.0992	77.2846
T6062428	19.5122	77.2358
T5822191	18.7381	77.0555
T5583794	19.4896	77.0302
5325111	20.8791	76.9231
AST 5941606	17.5365	76.8267
Mebendazole	22.0844	76.7782
ASN 02538884	16.2281	76.7544
T5614678	20.0495	76.7327
ASN 07185075	20	76.6197
T6023589	19.0476	76.5568
5705511	19.2201	76.3231
ASN 04672738	15.625	76.25
5601173	19.0722	76.0309
T5807000	17.4033	75.9669
T5607731	20.1717	75.9657
T6103144	15.9459	75.946
5304883	20.7944	75.9346
5145673	19.5122	75.8315
Paclitaxel	16.5007	75.6757
ASN 03321889	19.7133	75.6272
ASN 05446147	15.1852	75.5556
ASN 06351114	17.737	75.5352
T6126553	16.8246	75.3555
T5755302	17.9431	75.2735
5248496	17.4664	75.2399
T6122769	18.6147	75.1082
ASN 05588687	20.8211	75.0733
ASN 02170684	19.3662	75
MS-200484	18.6321	75
T6107451	16.388	74.9164
SYN 15675021	19.5349	74.8837
ASN 05545652	17.9144	74.8663
ASN 04051695	20.7188	74.8414
T6091820	16.7832	74.8252
5236375	20.2597	74.8052
T5585938	21.8143	74.73
ASN 03321946	18.9189	74.6929
T5595348	20.1835	74.5413
T6122485	18.3168	74.505
T5677451	20.5589	74.4511
5609100	17.734	74.3842
ASN 05588513	16.9872	74.359
ASN 05543919	20.4545	74.3182
T5685516	22.1748	74.2004
AST 5546340	18.75	74.1477
T5600658	22.5882	74.1177
T6141719	18.5916	74.0845
5805998	20.4938	74.0741
T5734552	21.7582	74.0659
AEM 12473367	20.0518	73.9974
ASN 07462790	19.7486	73.9677
ASN 05545682	22.9167	73.9583
ASN 05113997	20.5063	73.924
5786138	21.8143	73.8661
T6012571	17.6678	73.8516
ASN 03156620	17.9837	73.842
MS-1501016	20.9302	73.7844
5651851	21.8579	73.7705
ASN 05544140	19.337	73.7569
ASN 04394959	21.4744	73.7179
6624472	20.9091	73.6364
T6011576	20.5263	73.4211
T6092746	18.4136	73.3711
5236377	22.3077	73.3333
T6102750	18.5185	73.3333
AEM 10367485	22.2683	73.3057
AST 5940128	18.6192	73.2218
T6134563	14.7321	73.2143
MS-1500824	18.2903	73.161
T5884601	20	73.1429
ASN 05105863	23.7931	73.1034
T6029577	19.2825	73.0942
AST 7105375	23.0769	73.0769
ASN 03321993	15.4605	73.0263
T5700625	22.3603	72.9814
ASN 05588709	17.1674	72.9614
5249701	21.7132	72.9084
ASN 04394980	20.7171	72.9084
AST 5939721	20.9251	72.9075
Methiazole	19.5813	72.9064
T5728815	23.1132	72.8774
AST 5942053	18.3295	72.8538
5262045	19.1045	72.8358
ASN 04394978	21.0019	72.8324
ASN 05547071	19.7411	72.8155
5571785	21.2411	72.7924
T5828154	19.8413	72.7513
5326511	24.7934	72.7273
ASN 05102219	19.452	72.6027
AST 5588826	23.5566	72.5173
ASN 05932195	25.9174	72.4771
T5981263	20.7273	72.3636
ASN 05113189	23.0965	72.335
T5870839	20.1087	72.2826
T5816921	19.656	72.2359
ASN 03109151	23.3333	72.2222
6625551	19.5876	72.1649
ASN 07462031	22.6013	72.0682
Chelidonine monohydrate (+)	19.7613	72.0159
AEM 10039188	22.0056	72.0056
T5851166	17.5926	71.9907
AST 5545756	21.7229	71.9101
ASN 05114035	18.2171	71.8992
SYN 15667948	21.3018	71.8935
T5787009	19.2105	71.8421
T5758223	21.0024	71.8377
ASN 05547057	20.9836	71.8033
T5848232	19.5402	71.7241
5137329	23.3853	71.7149
6636140	22.372	71.6981
5319994	23.2804	71.6931
T5887213	21.9388	71.6837
ASN 09858411	24.7727	71.5909
MS-200013	21.1207	71.5517
T5906514	19.6653	71.5481
ASN 03156621	25.4545	71.5152
SYN 15575469	21.3675	71.51
T6147335	20.1345	71.4689
T5818924	21.2389	71.4602
5554099	19.8157	71.4286
5852371	24.8521	71.3018
T5615961	25.4464	71.2054
5566411	21.7278	71.2042
SYN 15666890	20.1405	71.1944
ASN 03778279	22.2868	71.124
5268231	23.1626	71.0468
T5881009	20.6128	71.0306
T5960084	20.4082	70.9184
5227882	23.0769	70.8145
ASN 05588684	21.8289	70.7965
5547270	22.1095	70.7911
AEM 08966872	17.3285	70.7581
ASN 04187586	22.6415	70.7547
AST 5588889	20.8617	70.7483
ASN 07102669	21.8362	70.7196
5568576	23.9899	70.7071
SYN 17927798	22.5	70.625
ASN 03365348	21.2581	70.4989
5326501	23.224	70.4918
AEM 10038836	25.5494	70.467
ASN 05547116	22.6277	70.438
AST 5545801	22.8571	70.3571
5552857	24.7978	70.3504
6601798	22.8188	70.2461
T5710303	24.4275	70.229
T5756631	24.3478	70.2174
ASN 05113157	22.9064	70.197
T6003471	21.2707	70.1657
5402242	24.4755	70.1632
ASN 05397535	21.6066	70.0831
5220809	21.6152	70.0713
5333931	26.0504	70.028
T5788025	23.34	70.0201
ASN 05446099	23.7931	70
T5611889	23.2376	69.9739
T5704985	24.6014	69.9317
T5836001	17.9894	69.8413
ASN 04888726	24.5562	69.8225
T6117610	23.6527	69.7605
5576046	25.7081	69.7168
5202309	23.8267	69.6751
5326436	24.1071	69.6429
ASN 03792032	26.5849	69.5297
SYN 13194100	20.8459	69.4864
ASN 03432489	25	69.4805
ASN 04395071	24.8918	69.4805
SYN 13194702	21.3158	69.4737
ASN 01516512	26.3274	69.469
5754791	28.0335	69.4561
ASN 05546205	25.7384	69.4093
ASN 05113195	17.5055	69.3654
T5718894	21.0728	69.3487
5705516	24.0688	69.341
ASN 05548417	23.9437	69.2958
ASN 04371235	25.0784	69.279
T6028385	22.5904	69.2771
T6114925	24.5192	69.2308
5611376	18.1624	69.2308
5231953	23.6607	69.1964
ASN 02592927	27.5676	69.1892
AST 5588839	27.1898	69.1606
T5975147	18.5615	69.1415
T5921751	21.934	69.1038
SYN 15575266	24.8555	69.0751
T6077976	24.8201	69.0648
T6145342	24.6193	69.0355
MS-1800067	24.9129	68.9895
ASN 02254668	25.2677	68.9508
ASN 03800266	28.1938	68.9427
ASN 05941236	23.6246	68.932
5153162	21.8137	68.8726
AEM 10788782	26.204	68.8385
T5595443	24.7059	68.8235
SYN 13194701	22.1333	68.8
5326488	24.7525	68.6469
T6075414	22.3164	68.6441
AST 5588336	24.3346	68.6312
ASN 05106929	23.0556	68.6111
5227890	25.1269	68.5279
ASN 05113199	24.0088	68.5022
T5870770	24.1158	68.4887
5323564	27.0707	68.4848
SYN 17217226	26.3672	68.457
T5973853	23.262	68.4492
5374205	25.641	68.3761
T5789343	20.8511	68.2979
5272136	26.0788	68.2927
AST 5940462	25.8403	68.2773
5376407	27.3973	68.2648
T5878385	23.4257	68.262
ASN 05113329	25.8228	68.1013
5338323	26.3305	68.0672
ASN 05548668	22.5806	68.0645
T5738394	28.4024	68.0473
ASN 05548413	16.78	68.0272
T5654678	25.8656	68.0244
T5906808	24.4957	68.0115
T5577027	24.2826	67.9912
5542909	25.1196	67.9426
ASN 05446115	22.6415	67.9245
5378429	25.4545	67.7922
ASN 05381291	19.6602	67.7184
AST 6415025	28.5714	67.6923
T5741483	28.103	67.6815
ASN 04371229	23.8197	67.5966
ASN 05545654	24.0122	67.4772
5472837	26.8817	67.4731
T5827536	27.9518	67.4699
AST 6416643	25.1004	67.4699
MS-1503908	20.9524	67.4286
T5959647	24.9401	67.3861
T5967494	20.1878	67.3709
5175387	22.5263	67.3684
ASN 05546059	25.0704	67.3239
5883024	26.7303	67.3031
5302781	28.0193	67.1498
T6099168	28.6119	67.1388
ASN 05446217	26.7101	67.101
T6004352	26.6833	67.0823
T5869460	23.9024	67.0732
ASN 05111202	25.9921	67.0635
5120754	22.7027	67.027
T6042975	25.1269	67.0051
Fenbendazole	26.269	66.2437
