# Supplementary material for: Chemical dissection of the cell cycle: probes for cell biology and anti-cancer drug development
Source: Cell Death Dis. 2014 Oct 16;5(10):e1462–. doi: 10.1038/cddis.2014.420 (PMC4237247; doi:10.1038/cddis.2014.420)
Supplement: Supplementary Table 3 [file cddis2014420x3.xls]

## Sheet: Supplementary Table 3.xls
G1
Uniprot ID	A3EZJ3	B0BL08	G5EF15	O00141	O00238	O00329	O00418	O00444	O00506	O00750	O14578	O14730	O14733	O14746	O14757	O14920	O14936	O14965	O14976	O14983	O15075	O15111	O15146	O15197	O15244	O15245	O15264	O15379	O15496	O15530	O35433	O42275	O42713	O43172	O43283	O43293	O43318	O43353	O43613	O43614	O43741	O43781	O60285	O60331	O60563	O60674	O75116	O75385	O75460
Sigma S-score	1	1	1	7	4	4	6	5	4	5	4	4	5	1	11	8	3	8	4	21	5	6	6	4	1	1	10	3	1	9	2	7	1	3	4	6	6	6	3	3	4	2	6	3	4	7	8	4	4
S
Uniprot ID	A3EZI9	A3EZJ3	D3ZGQ2	O00142	O00519	O00591	O09028	O14757	O14764	O14842	O14920	O14965	O15111	O15245	O15296	O42275	O42713	O43293	O43318	O60656	O75582	O95271	O96017	P00374	P00375	P00376	P00489	P00519	P00533	P00730	P00734	P00735	P00747	P00749	P00750	P00761	P00915	P00918	P02768	P02787	P02791	P03372	P04049	P04150	P04183	P04184	P04406	P04925	P05023
Sigma S-score	1	1	5	2	4	2	2	3	2	1	8	4	8	1	1	7	3	7	1	1	3	3	11	2	1	1	69	3	1	86	1	3	1	1	1	22	1	1	2	13	1	39	1	41	3	2	1	1	6
G2
Uniprot ID	O14757	O15245	O42275	P02768	P03118	P05979	P06276	P08183	P08659	P10636	P11387	P11388	P11511	P11715	P12530	P15348	P19099	P22309	P24557	P27361	P28482	P42574	P81908	Q01320	Q02880	Q05769	Q09128	Q13315	Q13547	Q64511	Q6B856	Q7ZJM1	Q862F3	Q862L2	Q92887	Q9GJT2	Q9JJJ7
Sigma S-score	2	2	2	2	2	2	2	2	2	1	4	54	3	2	2	2	2	2	2	2	2	2	2	2	54	2	2	2	2	2	2	2	2	2	2	2	2
[truncated: 206 more columns]
