# Supplementary material for: Chemical dissection of the cell cycle: probes for cell biology and anti-cancer drug development
Source: Cell Death Dis. 2014 Oct 16;5(10):e1462–. doi: 10.1038/cddis.2014.420 (PMC4237247; doi:10.1038/cddis.2014.420)
Supplement: Supplementary Table 4 [file cddis2014420x4.xls]

## Sheet: Sheet1
Compound ID	Molecule name	Mit arrest (%)	Mit arrest IC50 (μM)	Cell Viability IC50 (μM)	Phenotype class
MI-1	5120754	50.6	1.19	3.03	Defective bipolar with unaligned
MI-2	5137329	52.9	1.04	1.35	Multipolar
MI-3	5236375	63.2	0.545	0.858	Destabilizer
MI-4	5236377	68.9	0.202	0.374	Destabilizer
MI-5	Mebendazole	76.6	0.202	0.222	Destabilizer
MI-6	5262045	58.2	1.75	6.04	Destabilizer
MI-7	5280344	57.7	0.605	0.493	Multipolar
MI-8	5301107	78.4	0.442	0.397	Mixed
MI-9	5302781	66.9	0.309	0.165	Destabilizer
MI-10	5319994	56.8	1.01	1.71	Destabilizer
MI-11	5326436	57.2	1.21	2.39	Destabilizer
MI-12	5326487	53	1.57	2.1	Destabilizer
MI-13	5326488	59.1	0.797	1.04	Mixed
MI-14	5326501	48.3	2.81	4.3	Destabilizer
MI-15	5338323	65.4	0.0613	0.117	Defective bipolar with unaligned
MI-16	5378429	65	0.202	0.55	Destabilizer
MI-17	5646967	65.3	0.0885	0.121	Mixed
MI-18	5541673	60.1	1.85	1.73	Multipolar
MI-19	5542909	56.3	0.828	0.594	Destabilizer
MI-20	5554099	51.6	1.02	1.33	Mixed
MI-21	5651851	56.7	0.106	0.219	Destabilizer
MI-22	5705511	49.9	0.285	0.72	Destabilizer
MI-23	5720020	58.8	> 3.12	1.48	Destabilizer
MI-24	5754791	60.7	1.28	2.1	Destabilizer
MI-25	5852371	58	0.293	0.585	Destabilizer
MI-26	6601798	73.3	1.13	1.19	Destabilizer
MI-27	6625551	52.7	> 0.781	0.493	Destabilizer
MI-28	AEM 08966872	65.4	2.93	2.16	Mixed
MI-29	AEM 10038836	79	0.0687	0.0624	Multipolar
MI-30	AEM 10039188	58.3	0.201	0.235	Destabilizer
MI-31	AEM 10367485	63.4	0.18	0.181	Destabilizer
MI-32	AEM 10788782	68.5	11.1	6.47	Destabilizer
MI-33	ASN 02170684	71.2	0.11	0.0942	Multipolar
MI-34	ASN 02254668	61.6	0.785	0.505	Mixed
MI-35	ASN 02538884	63.3	0.245	0.288	Mixed
MI-36	ASN 02563252	72.8	1.53	1.02	Destabilizer
MI-37	ASN 03109151	71.6	3.35	3.34	Bipolar with unaligned
MI-38	ASN 03156620	61.7	5.07	2.61	Multipolar
MI-39	ASN 03156621	54.9	2.36	1.48	Multipolar
MI-40	ASN 03321889	56.5	1.56	0.815	Bipolar with unaligned
MI-41	ASN 03321946	56	3.17	1.33	Destabilizer
MI-42	ASN 03321993	70.8	3.9	1.76	Destabilizer
MI-43	ASN 03365348	57.7	3.25	2.51	Bipolar with unaligned
MI-44	ASN 03432489	63.1	1.76	1.55	Defective bipolar with unaligned
MI-45	ASN 03778279	68.4	3.09	2.43	Destabilizer
MI-46	ASN 03792032	58	6.78	3.3	Mixed
MI-47	ASN 03800266	79.6	0.655	0.511	Destabilizer
MI-48	ASN 04051695	70.9	2.69	1.72	Destabilizer
MI-49	ASN 04371229	68.2	0.176	0.233	Destabilizer
MI-50	ASN 04371235	58.3	1.23	0.934	Multipolar
MI-51	ASN 04393098	69.2	2.38	3.55	Destabilizer
MI-52	ASN 04394959	63.4	0.343	0.29	Multipolar
MI-53	ASN 04394978	55.5	1.55	1.6	Mixed
MI-54	ASN 04394980	69.4	0.518	0.54	Destabilizer
MI-55	ASN 04395071	67.5	2.33	1.34	Destabilizer
MI-56	ASN 04672738	68	4.28	4.56	Destabilizer
MI-57	ASN 04888726	63.7	3.37	3.13	Mixed
MI-58	ASN 05102219	63.1	0.726	0.731	Multipolar
MI-59	ASN 05105863	57.8	3.29	3.62	Multipolar
MI-60	ASN 05106929	62.7	0.715	0.734	Destabilizer
MI-61	ASN 05111202	62.4	25.1	8.19	Multipolar
MI-62	ASN 05113157	57.1	3.33	2.57	Multipolar
MI-63	ASN 05113189	58.6	0.644	0.606	Multipolar
MI-64	ASN 05113195	64.5	3.08	2.51	Multipolar
MI-65	ASN 05113199	54.8	3.03	2.17	Mixed
MI-66	ASN 05113329	74.9	1.65	1.76	Mixed
MI-67	ASN 05113997	61.6	0.552	0.527	Mixed
MI-68	ASN 05114035	56.6	1.26	1.15	Mixed
MI-69	ASN 05397535	55.8	0.254	0.395	Bipolar with unaligned
MI-70	ASN 05446115	71.1	7.26	4.97	Multipolar
MI-71	ASN 05446147	60.6	1.49	1.5	Mixed
MI-72	ASN 05446217	63.7	1.5	1.33	Defective bipolar with unaligned
MI-73	ASN 05543919	66.3	1.57	1.37	Multipolar
MI-74	ASN 05545652	52.6	1.37	1.28	Multipolar
MI-75	ASN 05545654	71.6	2.89	3.47	Multipolar
MI-76	ASN 05545682	58	1.07	1.52	Multipolar
MI-77	AST 5545756	63	1.75	3.06	Defective bipolar with unaligned
MI-78	AST 5545801	67.2	1.02	2.06	Defective bipolar with unaligned
MI-79	ASN 05546059	69.5	0.0961	0.253	Defective bipolar with unaligned
MI-80	ASN 05546060	74.4	0.207	0.203	Multipolar
MI-81	ASN 05546205	56.8	1.29	1.79	Mixed
MI-82	AST 5546340	63.1	0.383	0.388	Mixed
MI-83	ASN 05547057	71.3	0.609	0.648	Mixed
MI-84	ASN 05547071	63.2	0.349	0.549	Mixed
MI-85	ASN 05547116	78.8	0.864	1.18	Mixed
MI-86	ASN 05548413	68.6	1.83	1.51	Defective bipolar with unaligned
MI-87	ASN 05548417	66.3	0.288	0.286	Destabilizer
MI-88	ASN 05548668	69.1	0.56	0.533	Destabilizer
MI-89	AST 5588336	61.9	1.12	0.982	Defective bipolar with unaligned
MI-90	ASN 05588513	78.7	0.684	0.796	Multipolar
MI-91	ASN 05588684	73.3	0.049	0.0601	Mixed
MI-92	ASN 05588687	66.3	0.108	0.108	Mixed
MI-93	ASN 05588709	78.1	0.0953	0.109	Mixed
MI-94	AST 5588826	69.5	0.197	0.212	Mixed
MI-95	AST 5588839	78.5	0.381	0.409	Mixed
MI-96	ASN 05932195	54.8	2.51	2.37	Multipolar
MI-97	AST 5939721	62.3	0.973	0.886	Mixed
MI-98	AST 5940462	74.2	0.0337	0.06	Destabilizer
MI-99	ASN 05941236	71.2	3.34	3.38	Mixed
MI-100	AST 5941606	67.3	0.784	0.545	Destabilizer
MI-101	AST 5942053	60.7	1.59	1.41	Destabilizer
MI-102	ASN 06351114	78.6	3.13	2.49	Bipolar with unaligned
MI-103	AST 6415025	82.3	0.54	0.666	Mixed
MI-104	AST 6416643	72.4	0.0683	0.1	Destabilizer
MI-105	ASN 07185075	65.5	3.22	3.69	Destabilizer
MI-106	ASN 07462790	74.2	3.37	3.7	Mixed
MI-107	ASN 09858411	60.1	1.73	1.73	Mixed
MI-108	5175387	75.1	3.44	3.68	Destabilizer
MI-109	5227882	62.7	0.856	1.01	Mixed
MI-110	5227890	56.3	4.25	4.1	Mixed
MI-111	5248496	83.6	3.52	4.94	Destabilizer
MI-112	5552857	65.6	1.63	2	Destabilizer
MI-113	5576046	80.6	2.21	2.56	Mixed
MI-114	5705516	61	1.35	1.16	Mixed
MI-115	5566411	62	0.453	0.56	Destabilizer
MI-116	5304883	67.4	2.62	1.78	Bipolar with unaligned
MI-117	ASN 01516512	60.3	0.546	0.552	Destabilizer
MI-118	T5755302	70.4	2.65	2.27	Destabilizer
MI-119	5688246	54.8	0.539	0.47	Mixed
MI-120	Fenbendazole	62.5	0.279	0.389	Destabilizer
MI-121	SYN 13194100	78.6	1.54	0.956	Destabilizer
MI-122	SYN 13194701	64.9	0.905	0.58	Destabilizer
MI-123	SYN 13194702	64.4	3.61	3.71	Destabilizer
MI-124	SYN 15575266	62.5	0.509	0.558	Destabilizer
MI-125	SYN 15575469	59.1	0.22	0.441	Destabilizer
MI-126	SYN 15666890	61.1	0.926	2.05	Destabilizer
MI-127	SYN 15667948	58.8	1.54	1.21	Destabilizer
MI-128	SYN 15675021	68.7	1.79	1.34	Destabilizer
MI-129	SYN 17927798	53.8	6.14	8.4	Mixed
MI-130	T5595443	61.9	> 12.5	3.45	Bipolar with unaligned
MI-131	T5788025	55.1	5.75	5.7	Multipolar
MI-132	T6028385	61.7	9.12	12.5	Multipolar
MI-133	T6103144	64.7	3.08	2.6	Multipolar
MI-134	T5828154	60.7	0.136	0.129	Mixed
MI-135	T5884601	58.7	3.87	4.48	Mixed
MI-136	T5921751	60.7	3.19	2.87	Multipolar
MI-137	T5758223	66.6	0.671	1.31	Multipolar
MI-138	T5807000	68.8	2.47	2.38	Mixed
MI-139	T6077976	55.9	3.93	5.66	Destabilizer
MI-140	T5607731	70.1	0.219	0.345	Destabilizer
MI-141	T5700625	75.9	0.337	0.619	Mixed
MI-142	T5906514	69.4	0.271	0.443	Mixed
MI-143	T5789343	55.8	4.78	6.63	Destabilizer
MI-144	T5906808	62	1.55	1.82	Mixed
MI-145	T5718894	60	3.99	2.94	Mixed
MI-146	T6075414	75	2.4	2.1	Bipolar with unaligned
MI-147	T5677451	61.6	4.75	1.07	Multipolar
MI-148	T5738394	68.4	2.99	3.08	Destabilizer
MI-149	T5878385	68.4	0.172	0.172	Destabilizer
MI-150	T6137861	59.1	2.48	2.83	Mixed
MI-151	T5967494	64.2	1.53	1.52	Mixed
MI-152	T5870839	66.4	0.331	0.336	Defective bipolar with unaligned
MI-153	T5870770	58.5	1.29	1.1	Multipolar
MI-154	T5851166	64.2	1.85	1.5	Bipolar with unaligned
MI-155	T6062428	64.4	0.238	0.194	Mixed
MI-156	T5848232	71.2	3.27	2.91	Destabilizer
MI-157	T6126553	59.8	4.89	3.8	Mixed
MI-158	T5881009	60	4.13	3.03	Destabilizer
MI-159	T5615961	62.3	1.01	1.01	Bipolar with unaligned
MI-160	T6147335	56.7	5.66	5.49	Bipolar with unaligned
MI-161	T6042975	66.4	3.94	4.3	Destabilizer
MI-162	T6117610	66.1	0.51	0.274	Destabilizer
MI-163	T6126001	60.9	2.04	1.52	Mixed
MI-164	T5973853	62.9	1.07	1.17	Multipolar
MI-165	T5975147	58.6	5.2	4.31	Bipolar with unaligned
MI-166	T6099168	69.1	0.848	0.647	Bipolar with unaligned
MI-167	T6122485	64.6	0.763	0.631	Bipolar with unaligned
MI-168	T6114925	66.1	0.0632	0.0879	Destabilizer
MI-169	T5583794	67.2	0.319	0.44	Bipolar with unaligned
MI-170	T6012571	64.8	0.769	0.469	Bipolar with unaligned
MI-171	T6122769	74.4	3.38	2.58	Defective bipolar with unaligned
MI-172	T6107451	67.9	6.1	3.61	Mixed
MI-173	T5816921	68.3	0.781	1.14	Destabilizer
MI-174	T6091820	68.8	0.795	0.912	Destabilizer
MI-175	T5611889	63.5	0.622	0.492	Mixed
MI-176	T6092746	73.2	0.373	0.417	Defective bipolar with unaligned
MI-177	T6145342	73	6.8	5.02	Destabilizer
MI-178	T6134563	62.1	5.44	2.22	Bipolar with unaligned
MI-179	T5710303	68.9	2.16	2.03	Bipolar with unaligned
MI-180	T6108410	65.6	2.38	2.24	Bipolar with unaligned
MI-181	T6004352	76.6	0.0236	0.0171	Destabilizer
MI-182	T6029577	67.6	4.45	2.38	Destabilizer
MI-183	T5728815	64.6	0.161	0.235	Mixed
MI-184	T5734552	65.2	0.0749	0.0597	Destabilizer
MI-185	T6023589	73.8	1.05	1.12	Multipolar
MI-186	T6011576	64.2	9.14	5.52	Destabilizer
MI-187	T5836001	60.4	0.661	1.02	Destabilizer
MI-188	T6102750	63	0.502	0.536	Destabilizer
MI-189	T5577027	56.9	2.35	2.06	Defective bipolar with unaligned
MI-190	T5704985	67.2	2.49	1.35	Defective bipolar with unaligned
MI-191	T6141719	63.4	4.87	3.44	Destabilizer
MI-192	T5869460	62.9	0.0659	0.0808	Destabilizer
MI-193	T5685516	66.3	0.232	0.317	Destabilizer
MI-194	T5960084	60.5	3.22	3.54	Defective bipolar with unaligned
MI-195	T5818924	70	1.78	2.01	Mixed
MI-196	T5741483	60.6	6.37	4.71	Mixed
MI-197	T5595348	57.2	2.29	2.93	Destabilizer
MI-198	T5600658	63.1	2.04	1.36	Destabilizer
MI-199	T5654678	54.9	2.21	2.14	Bipolar with unaligned
MI-200	T5822191	77.6	2.84	3.48	Mixed
MI-201	T5756631	56.8	0.502	0.492	Multipolar
MI-202	T5585938	53.6	1.32	2.42	Destabilizer
MI-203	T5827536	58.5	2.6	3.64	Multipolar
MI-204	T6144411	59	2.2	1.73	Destabilizer
MI-205	T5614678	71.9	1.21	0.819	Multipolar
MI-206	T5981263	69.7	0.191	0.103	Multipolar
MI-207	T5887213	71.1	0.133	0.134	Multipolar
MI-208	N070-0009/Colchicine	75.7	0.0245	0.0122	Destabilizer
MI-209	MTA1	65	0.276	0.293	Destabilizer
MI-210	Taxol	74	0.0371	0.0273	Stabilizer
MI-211	Nocodazole	68.5	0.129	0.0456	Destabilizer
