# Supplementary material for: Chemical dissection of the cell cycle: probes for cell biology and anti-cancer drug development
Source: Cell Death Dis. 2014 Oct 16;5(10):e1462–. doi: 10.1038/cddis.2014.420 (PMC4237247; doi:10.1038/cddis.2014.420)
Supplement: Supplementary Table 5 [file cddis2014420x5.xls]

## Sheet: Sheet1
Cell lIne	Cell Viability IC50 (μM MI-181)
HeLa	0.0174
M397	0.0181
M395	0.0234
M233	0.0244
M243	0.026
M308	0.0283
M238	0.0305
M229	0.0367
M376	0.0397
M244	0.0415
M207	0.0417
M296	0.0367
M409	0.0419
M230	0.042
M368	0.0421
M318	0.0549
M375	0.0582
M202	0.0883
